# Supplementary material for: P53 Mutation Induces Epithelial-to-Mesenchymal Transition (EMT) Associated with Stem Cell Properties and Tumorigenesis in Fallopian Tube Cells
Source: Cancers (Basel). 2025 Oct 14;17(20):3317. doi: 10.3390/cancers17203317 (PMC12564701; doi:10.3390/cancers17203317)
Supplement: Supplementary file 1 [file cancers-17-03317-s001.zip]

Archive with 1 entries (1 files):
- cancers-3882690-supplementary.pdf
